# Supplementary material for: Fixed Point Attractor Theory Bridges Structure and Function in C. elegans Neuronal Network
Source: Front Neurosci. 2022 Apr 25;16:808824. doi: 10.3389/fnins.2022.808824 (PMC9085386; doi:10.3389/fnins.2022.808824)
Supplement: Supplementary file 2 [file Table_2.XLSX]

## Sheet: Sheet1
Neuron	Number of Chemical Synapses
ADFR	1
AFDL	1
ASHR	2
ADLR	2
URXL	2
ALML	1
ADEL	2
IL2DL	1
CEPDR	3
OLLL	2
OLLR	2
IL1DR	1
IL1VL	1
AINR	1
AIMR	1
URBL	1
AIAR	1
RIS	1
ADAL	1
PVNR	1
AVG	1
AIBL	1
SAAVR	1
RIAR	1
RIML	2
PVCL	1
RIPL	1
RMER	3
RMED	1
RMDVR	2
AS05	1
VD13	1
HSNL	1
VC05	5

## Sheet: Sheet2
Neuron A	Neuron B	Number of Chemical Synapses
ASIL	AWAR	3
ASIL	AWCL	3
ASIL	AWCR	4
ASIR	AWCR	5
ASJL	ASKL	8
AWAL	AWBL	8
AWAL	AIYL	6
AWAR	ASER	5
AWAR	AIYR	5
ASGR	AIYR	2
AWBL	ASEL	2
AWBL	ADFL	14
AWBL	AVHR	2
AWBR	RIR	7
AWBR	AIYR	2
AWBR	RIFR	2
ASEL	ASER	3
ASEL	AIYR	16
ASEL	AIZL	4
ASER	AWCL	2
ASER	AWCR	3
ASER	ASKL	3
ASER	ADLL	9
ASER	AIYL	7
ASER	AIYR	24
ADFL	RIR	4
ADFL	AUAL	10
ADFL	RIGL	4
AFDR	AIYR	16
AWCL	AWCR	17
AWCL	AIYL	19
AWCR	AIYL	7
AWCR	AIBR	9
ASKL	AIML	7
ASHL	ADLL	7
ASHL	RIR	4
ADLL	RIGL	2
BAGL	AINL	5
BAGL	AUAR	2
BAGR	AQR	4
BAGR	RIGL	7
BAGR	RIAL	12
URXR	URBR	13
URXR	RIR	8
URXR	ADAR	2
URXR	RIFR	3
URXR	RIGR	8
URXR	AVER	2
ALNR	SMDDR	3
ALNR	SMBDL	3
PLNL	SMBVL	7
PLNR	SAADR	7
PLNR	SMBVR	14
SDQL	AVBL	2
AQR	DVA	8
AQR	RIR	3
AQR	RIAL	8
AQR	PVCR	4
PQR	LUAR	2
AVM	AVKL	2
AVM	AVJR	2
PVM	PDEL	8
FLPL	ADER	2
FLPL	PVCR	3
FLPR	AVJR	2
DVA	RIR	9
DVA	AUAL	5
DVA	AIZL	4
DVA	AIZR	5
ADER	IL2R	4
ADER	URBR	2
ADER	RMGR	3
ADER	RMDL	2
PDEL	AVKL	7
PDER	AVKL	9
PHCR	VA12	5
IL2L	OLQVL	7
IL2L	IL1L	5
IL2L	RIH	10
IL2R	RIH	8
IL2VL	RIH	6
IL2VR	RIH	8
IL2VR	URAVR	12
CEPDL	RIH	4
CEPDL	RMGL	5
CEPDL	RICL	8
CEPDL	RICR	5
CEPDL	AVER	9
CEPDL	RMDVL	10
CEPDL	SIADR	3
CEPVL	URYVL	4
CEPVL	RICL	8
CEPVL	RMDDL	8
CEPVL	RMHR	5
CEPVL	SMDVR	2
CEPVR	URYVR	2
CEPVR	SMBVR	4
URYDL	OLQDL	3
URYDL	AIZL	3
URYVR	RMDVL	5
OLQDL	RIH	7
OLQVL	RICL	3
OLQVR	IL1VR	3
OLQVR	RIH	9
OLQVR	RIPR	5
IL1DL	URADL	5
IL1L	URAVL	3
IL1L	RMDR	6
IL1R	RMEL	5
IL1R	RMDDL	6
IL1R	RMDL	5
IL1R	RMDVL	4
IL1R	RMHL	3
AIML	AVFL	6
AIML	AVFR	4
AIML	RMGL	4
AIML	SMBVL	4
RIH	AIYL	2
RIH	RIPR	7
RIH	URAVR	2
RIH	RMEV	9
URBR	RICL	3
URBR	RICR	3
RIR	RIGL	6
RIR	RIGR	3
RIR	RMGR	2
RIR	RIAL	8
AUAL	AIBR	2
AIZL	RICR	3
AIZL	RIAL	11
AIZL	SMBDL	13
AIZR	AVER	2
AIZR	SMDDR	3
ALA	AVDR	2
ADAR	RIMR	9
RIFR	AVFL	2
RIFR	HSNR	5
BDUR	AVHL	2
BDUR	PVNL	7
AVFL	SMBVL	2
AVFL	HSNR	6
AVFL	VC01	2
AVFR	AVJR	2
AVFR	HSNR	4
AVHL	AVJL	6
AVHL	SMBVR	4
AVHR	SMBVL	2
PVPR	AVBL	5
PVPR	PVCR	7
LUAL	AVDL	6
LUAL	AVDR	4
LUAL	AVAR	7
LUAR	PVCR	3
RIGL	AVKR	3
RIGR	DVC	7
RIGR	PVT	5
RMGL	RMDR	9
RMGL	RMHR	8
RMGR	AVER	4
AIBR	SAADR	3
AIBR	AVBR	6
AIBR	VB01	3
RICL	RICR	4
SAADR	SMBVR	8
SAAVL	RIMR	21
AVKL	RIMR	2
AVKL	RMFL	7
AVKR	RMFL	8
AVKR	RMDL	2
AVKR	RMDR	2
DVC	RMFL	8
DVC	RMFR	7
DVC	URAVL	2
AVJL	AVDL	2
AVJL	AVBR	6
AVJR	AVDR	5
AVJR	AVBL	8
PVT	RMFL	3
AVDL	AVEL	6
AVDR	AVER	4
AVDR	AVBL	3
RIAL	AVAL	4
RIAL	RMDDL	25
RIAL	RMDL	29
RIAL	RMDR	17
RIAL	RIVL	7
RIAL	RIVR	6
RIAL	SMDDL	19
RIAL	SMDDR	26
RIAL	SMDVR	35
RIMR	RMFL	3
RIMR	RMDR	7
RIMR	SMDDL	7
RIMR	SMDDR	11
AVEL	AVAR	9
AVEL	PVCR	2
AVER	AVAL	9
AVER	VA04	2
RMFR	RMDL	5
AVBL	AVAL	9
AVBL	PVCR	8
AVBL	VC03	2
AVBR	AVAR	9
AVAL	VA12	5
AVAR	SMDVR	2
AVAR	VA06	7
RIPR	URAVR	5
RMEV	RMDDL	2
RMDDL	RMHL	2
RMDDR	RMDVL	19
RMDL	RMDR	10
RMDL	RIVL	4
RMDL	SMBVR	3
RMDR	RMDVL	5
RMDR	SMDDR	2
RIVL	SMDDR	6
RIVR	SMDDL	5
SMDDL	SMDDR	5
SMDDL	SMDVR	9
SMDVL	SMDVR	2
SMBDL	SMBVL	3
DA01	DB01	12
DA02	DB01	3
DA02	DD01	7
DA03	DD02	4
DA04	DB02	2
DA05	DB04	4
DB01	AS01	13
DB01	AS02	5
DB04	AS06	2
VA01	VD01	9
VA02	VB01	2
VA02	VB02	4
VA03	VB02	6
VA04	VB04	2
VA04	VD04	9
VA06	VB05	9
VA06	VD05	3
VA06	VD06	9
VA07	VB06	4
VA07	VD07	14
VA08	VB06	3
VA11	VD11	5
VA11	VD12	6
VB01	VD01	7
VB02	VD03	6
VB03	VD03	3
VB03	VD04	7
VB04	VD05	4
VB05	VD06	10
VD12	VC06	5
HSNR	VC03	2

## Sheet: Sheet3
Neuron A	Neuron B	Number of Total Chemical Synapses	Number of Total Gap Junctions	Number of Total Synapses
ASJL	PVQL	21	1	22
AWAR	AIZR	14	1	15
ASEL	AFDR	4	1	5
ASEL	AWCR	11	2	13
ASER	AFDR	5	1	6
ADFL	AIZL	22	1	23
BAGL	BAGR	2	1	3
BAGL	RIGR	8	1	9
URXR	AUAR	12	1	13
URXR	RMGR	8	4	12
ALNL	SMDVL	2	1	3
ALNL	SMBDR	6	2	8
ALNR	ADER	2	1	3
AQR	PVPR	5	20	25
PQR	PVNL	3	2	5
PQR	AVDR	14	1	15
ALMR	BDUR	12	1	13
FLPL	FLPR	10	3	13
FLPR	ADER	3	1	4
DVA	PDEL	20	1	21
DVA	AVBL	2	1	3
DVA	PVCR	4	1	5
PHAL	PHAR	17	4	21
PHBL	PHBR	6	5	11
PHCL	PHCR	4	1	5
IL2R	URBR	3	1	4
IL2R	RMGR	2	1	3
IL2VR	IL1VR	10	1	11
CEPDL	OLQDL	9	1	10
CEPVL	URAVL	3	2	5
OLQDR	RIH	6	1	7
OLQVR	RMDVL	7	1	8
IL1VR	URAVR	8	3	11
AINL	AUAR	3	1	4
AIZL	RIGL	11	1	12
RIFR	AVJL	3	1	4
BDUL	PVNL	5	1	6
BDUR	HSNR	5	1	6
AVFL	AVFR	12	17	29
AVFL	AVHL	5	3	8
AVFL	AVHR	4	4	8
AVFR	AVHL	8	7	15
AVFR	AVHR	5	6	11
AVFR	RMGL	2	1	3
AVHL	AVHR	2	9	11
AVHL	PVPR	4	2	6
PVPR	HSNR	2	1	3
LUAL	PVNL	3	4	7
LUAL	AVAL	11	2	13
LUAR	PVWR	3	2	5
LUAR	AVAL	7	2	9
LUAR	AVAR	13	3	16
PVNL	AVAL	4	1	5
RIGL	AIBR	5	2	7
RMGL	AVEL	4	1	5
RMGR	SMBVR	3	2	5
AIBR	RICR	2	1	3
SAAVL	SMBDR	7	3	10
DVC	PVT	4	6	10
AVJL	AVJR	2	7	9
AVDL	AVDR	6	4	10
AVDL	AVAL	25	3	28
AVDL	AVAR	26	1	27
AVDR	AVAL	27	5	32
AVDR	AVAR	41	8	49
AVDR	PVCR	6	1	7
PVWR	PVCR	2	6	8
RIAL	SMDVL	21	3	24
AVEL	AVAL	12	2	14
AVER	AVAR	21	1	22
AVBL	AVBR	4	8	12
AVBL	AVAR	15	1	16
AVAL	AVAR	16	8	24
AVAL	PVCR	16	4	20
AVAL	VA02	4	5	9
AVAR	PVCR	11	11	22
AVAR	VA04	4	1	5
PVCR	VB11	3	3	6
RMEV	SMDVL	2	1	3
RIVL	RIVR	2	8	10
RIVL	SMDVL	6	1	7
SMDDR	SMDVL	14	1	15
SMBDL	SIADL	2	2	4
SMBDR	SIADR	3	3	6
DA09	VA12	13	1	14
VA03	VD03	12	1	13
VA04	VB03	18	1	19
VA11	VB10	5	3	8
VA12	VB11	6	5	11
VA12	VD12	16	3	19
VB10	VD11	6	1	7
VB11	VD12	3	1	4
VC01	VC03	5	4	9

## Sheet: Introduction
Three kinds of motifs and the neurons that constitute them are shown in the charts. Sheet 1: neurons that have chemical self connections. Sheet 2: two neurons connect each other via chemical synapses alone. Sheet 3: two neurons connect each other via both chemical and electrical synapses
